# Supplementary material for: Thymoquinone Attenuates Aluminum Chloride-Induced Testicular Injury by Inhibiting NLRP3/Caspase 1/IL-1β Inflammasome Signaling and Polarizing the Macrophages Toward Anti-Inflammatory M2 Phenotype
Source: Cells. 2025 Dec 1;14(23):1906. doi: 10.3390/cells14231906 (PMC12691080; doi:10.3390/cells14231906)
Supplement: Supplementary file 1 [file cells-14-01906-s001.zip]

Archive with 1 entries (1 files):
- cells-4001713-supplementary.pdf
